# Supplementary material for: Effectiveness of Lifestyle Nutrition and Physical Activity Interventions for Childhood Obesity and Associated Comorbidities among Children from Minority Ethnic Groups: A Systematic Review and Meta-Analysis
Source: Nutrients. 2023 May 29;15(11):2524. doi: 10.3390/nu15112524 (PMC10255126; doi:10.3390/nu15112524)
Supplement: Supplementary file 1 [file nutrients-15-02524-s001.zip]

Archive with 1 entries (1 files):
- nutrients-2411425-supplementary.pdf
